# Supplementary material for: Reserve Design under Climate Change: From Land Facets Back to Ecosystem Representation
Source: PLoS One. 2015 May 15;10(5):e0126918. doi: 10.1371/journal.pone.0126918 (PMC4433178; doi:10.1371/journal.pone.0126918)
Supplement: S2 Data — (XLSX) [file pone.0126918.s002.xlsx]

## Sheet: Reserve 1
Natural Subregion Extent as Percentage of Alberta						Percent of Each Subregion Within Protected Areas
							(20 % target; no clumping)
Subregion	Today	2020	2050	2080		Today	2020	2050	2080
Central Mixedwood	25.3395	24.3862	1.22791	0.000150924		19.9713	21.5305	71.6937	0
Dry Mixedwood	12.8714	26.1051	3.81505	0.875508		19.9217	22.4682	31.4305	72.4703
Lower Highlands	8.39301	1.40948	0	0		19.9691	52.9072	0	NA
Upper Highlands	1.78844	0.290075	0	0		20.1266	85.4839	0	NA
Subarctic	1.78663	0.000905541	0	0		54.4095	100	NA	NA
Foothills Parkland	0.59313	0.126323	0.202992	0.365235		4.42748	12.1864	49.2937	68.9669
Central Parkland	8.57563	14.3045	20.3523	4.21152		0.350223	7.16396	22.9377	30.4282
Dry Grassland	7.08405	10.0799	30.366	65.2289		0	0	2.97315	12.9387
MixedGrassland	5.28248	4.18964	24.9843	14.7688		0	0.65562	22.4093	25.2984
Foothills Fescue	2.05769	1.00757	9.51754	6.56035		4.42748	12.0731	21.6882	29.2261
Lower Foothills	6.77511	6.34075	1.0782	0.121946		0	21.798	44.4569	75.8663
Upper Foothills	3.38099	1.40842	0.761259	0.00452771		19.8688	35.973	80.9675	80
Subalpine	3.66971	3.42295	1.77245	0.154697		60.1152	78.8051	88.8283	94.5366
Alpine	2.28196	0.921841	0.0338069	0		86.8386	89.2436	98.2143	0
Montane	1.32103	1.66967	1.55149	3.37178		28.1618	37.7474	78.7549	84.0876

## Sheet: Reserve 2
Natural Subregion Extent as Percentage of Alberta						Percent of Each Subregion Within Protected Areas
							(20 % target; max clumping)
Subregion	Today	2020	2050	2080		Today	2020	2050	2080
Central Mixedwood	25.3395	24.3862	1.22791	0.000150924		20.0154	21.3684	92.6745	0
Dry Mixedwood	12.8714	26.1051	3.81505	0.875508		19.9897	23.4019	31.4344	94.794
Lower Highlands	8.39301	1.40948	0	0		20.0284	69.5899	0	NA
Upper Highlands	1.78844	0.290075	0	0		21.0042	99.1675	0	NA
Subarctic	1.78663	0.000905541	0	0		70.6707	100	NA	NA
Foothills Parkland	0.59313	0.126323	0.202992	0.365235		4.42748	11.4695	48.3271	70.8264
Central Parkland	8.57563	14.3045	20.3523	4.21152		0.350223	6.72927	23.1454	31.5212
Dry Grassland	7.08405	10.0799	30.366	65.2289		0	0	2.7649	13.4033
MixedGrassland	5.28248	4.18964	24.9843	14.7688		0	0.65562	23.0744	23.3578
Foothills Fescue	2.05769	1.00757	9.51754	6.56035		4.42748	8.53805	21.3298	33.397
Lower Foothills	6.77511	6.34075	1.0782	0.121946		0	23.1333	61.7021	77.9703
Upper Foothills	3.38099	1.40842	0.761259	0.00452771		19.9446	39.6914	86.8953	80
Subalpine	3.66971	3.42295	1.77245	0.154697		63.6685	84.8016	94.312	94.8293
Alpine	2.28196	0.921841	0.0338069	0		92.7381	93.3857	99.1071	0
Montane	1.32103	1.66967	1.55149	3.37178		30.3667	36.1927	81.2938	89.8259

## Sheet: Reserve 3
Natural Subregion Extent as Percentage of Alberta						Percent of Each Subregion Within Protected Areas
							(15 % target; no clumping)
Subregion	Today	2020	2050	2080		Today	2020	2050	2080
Central Mixedwood	25.3395	24.3862	1.22791	0.000150924		15.0099	17.9013	70.5998	0
Dry Mixedwood	12.8714	26.1051	3.81505	0.875508		15.0122	17.0638	26.173	71.5566
Lower Highlands	8.39301	1.40948	0	0		15.0366	50.5193	0	NA
Upper Highlands	1.78844	0.290075	0	0		15.2996	85.0676	0	NA
Subarctic	1.78663	0.000905541	0	0		51.8162	100	NA	NA
Foothills Parkland	0.59313	0.126323	0.202992	0.365235		4.42748	11.3501	50.2602	68.8843
Central Parkland	8.57563	14.3045	20.3523	4.21152		0.350223	5.39671	19.8484	26.0383
Dry Grassland	7.08405	10.0799	30.366	65.2289		0	0	2.30019	10.0516
MixedGrassland	5.28248	4.18964	24.9843	14.7688		0	0.626801	16.676	21.0248
Foothills Fescue	2.05769	1.00757	9.51754	6.56035		4.42748	8.49311	16.8929	25.3083
Lower Foothills	6.77511	6.34075	1.0782	0.121946		0	17.8326	41.7273	75.1238
Upper Foothills	3.38099	1.40842	0.761259	0.00452771		15.1103	31.8903	81.4631	80
Subalpine	3.66971	3.42295	1.77245	0.154697		59.4407	78.9021	89.1178	94.3415
Alpine	2.28196	0.921841	0.0338069	0		87.123	89.6857	98.6607	0
Montane	1.32103	1.66967	1.55149	3.37178		27.8533	35.8131	78.6673	84.3874

## Sheet: Reserve 4
Natural Subregion Extent as Percentage of Alberta						Percent of Each Subregion Within Protected Areas
							(15 % target; max clumping)
Subregion	Today	2020	2050	2080		Today	2020	2050	2080
Central Mixedwood	25.3395	24.3862	1.22791	0.000150924		15.8312	18.3847	99.029	0
Dry Mixedwood	12.8714	26.1051	3.81505	0.875508		15.0216	18.1281	33.4797	98.4658
Lower Highlands	8.39301	1.40948	0	0		14.997	80.6403	0	NA
Upper Highlands	1.78844	0.290075	0	0		19.2405	100	0	NA
Subarctic	1.78663	0.000905541	0	0		80.6048	100	NA	NA
Foothills Parkland	0.59313	0.126323	0.202992	0.365235		4.42748	11.7085	48.3271	69.0496
Central Parkland	8.57563	14.3045	20.3523	4.21152		0.350223	4.8544	19.7098	35.0546
Dry Grassland	7.08405	10.0799	30.366	65.2289		0	0	2.00098	10.5537
MixedGrassland	5.28248	4.18964	24.9843	14.7688		0	0.439481	17.7603	19.2436
Foothills Fescue	2.05769	1.00757	9.51754	6.56035		4.42748	8.3583	16.8295	27.8688
Lower Foothills	6.77511	6.34075	1.0782	0.121946		0	18.3943	49.734	77.2277
Upper Foothills	3.38099	1.40842	0.761259	0.00452771		14.7442	33.8727	85.2696	80
Subalpine	3.66971	3.42295	1.77245	0.154697		61.4436	82.575	92.7708	94.5366
Alpine	2.28196	0.921841	0.0338069	0		90.754	92.2397	99.1071	0
Montane	1.32103	1.66967	1.55149	3.37178		28.5045	35.5238	80.9436	88.3622

## Sheet: Reserve 5
Natural Subregion Extent as Percentage of Alberta						Percent of Each Subregion Within Protected Areas
							(20 % target; no clumping)
Subregion	Today	2020	2050	2080		Today	2020	2050	2080
Central Mixedwood	25.3395	24.3862	1.22791	0.000150924		29.993	28.0759	99.5575	0
Dry Mixedwood	12.8714	26.1051	3.81505	0.875508		30.0209	34.6056	42.0603	99.7931
Lower Highlands	8.39301	1.40948	0	0		30.0336	80.8866	0	NA
Upper Highlands	1.78844	0.290075	0	0		30.692	100	0	NA
Subarctic	1.78663	0.000905541	0	0		80.6048	100	NA	NA
Foothills Parkland	0.59313	0.126323	0.202992	0.365235		4.42748	11.9474	48.3271	71.0331
Central Parkland	8.57563	14.3045	20.3523	4.21152		0.376621	10.5191	30.044	41.093
Dry Grassland	7.08405	10.0799	30.366	65.2289		0	0	5.13914	19.5783
MixedGrassland	5.28248	4.18964	24.9843	14.7688		0	0.65562	34.0999	32.3332
Foothills Fescue	2.05769	1.00757	9.51754	6.56035		4.42748	20.3715	28.9271	38.9321
Lower Foothills	6.77511	6.34075	1.0782	0.121946		0	30.3954	67.6512	78.8366
Upper Foothills	3.38099	1.40842	0.761259	0.00452771		30.3901	44.042	87.8073	80
Subalpine	3.66971	3.42295	1.77245	0.154697		66.3006	86.0273	94.312	94.8293
Alpine	2.28196	0.921841	0.0338069	0		93.168	93.3857	99.1071	0
Montane	1.32103	1.66967	1.55149	3.37178		30.5838	50.0768	82.3152	90.2511

## Sheet: Reserve 6
Natural Subregion Extent as Percentage of Alberta						Percent of Each Subregion Within Protected Areas
							(20 % target; max clumping)
Subregion	Today	2020	2050	2080		Today	2020	2050	2080
Central Mixedwood	25.3395	24.3862	1.22791	0.000150924		29.9513	29.1193	71.7306	0
Dry Mixedwood	12.8714	26.1051	3.81505	0.875508		30.0045	32.7874	37.7562	72.4875
Lower Highlands	8.39301	1.40948	0	0		29.9779	53.6246	0	NA
Upper Highlands	1.78844	0.290075	0	0		30.3038	85.4839	0	NA
Subarctic	1.78663	0.000905541	0	0		54.7728	100	NA	NA
Foothills Parkland	0.59313	0.126323	0.202992	0.365235		4.42748	12.0669	51.2268	69.0496
Central Parkland	8.57563	14.3045	20.3523	4.21152		0.582531	11.0667	31.4574	35.4309
Dry Grassland	7.08405	10.0799	30.366	65.2289		0	0	5.23208	19.0031
MixedGrassland	5.28248	4.18964	24.9843	14.7688		0	0.745677	31.9778	33.3919
Foothills Fescue	2.05769	1.00757	9.51754	6.56035		4.42748	11.2792	30.6064	38.9689
Lower Foothills	6.77511	6.34075	1.0782	0.121946		0	32.5471	53.1075	76.8564
Upper Foothills	3.38099	1.40842	0.761259	0.00452771		31.4079	42.2846	81.9389	80
Subalpine	3.66971	3.42295	1.77245	0.154697		61.4888	80.1499	89.8416	94.8293
Alpine	2.28196	0.921841	0.0338069	0		87.9167	90.1441	98.2143	0
Montane	1.32103	1.66967	1.55149	3.37178		29.7384	44.4635	80.1556	85.3453
